# Supplementary material for: Experimental and Simulation Studies of Imidazolium Chloride Ionic Liquids with Different Alkyl Chain Lengths for Viscosity Reductions in Heavy Crude Oil: The Effect on Asphaltene Dispersion
Source: Molecules. 2024 Mar 6;29(5):1184. doi: 10.3390/molecules29051184 (PMC10935339; doi:10.3390/molecules29051184)
Supplement: Supplementary file 1 [file molecules-29-01184-s001.zip]

Archive with 1 entries (1 files):
- molecules-2879292-supplementary.pdf
